# Supplementary material for: Beyond Averages: Chitosan Dispersity Affects the Bioactivity Reproducibility on In Vitro Maize (var. Jubilee) Germination
Source: Polymers (Basel). 2026 Apr 24;18(9):1032. doi: 10.3390/polym18091032 (PMC13165036; doi:10.3390/polym18091032)
Supplement: Supplementary file 1 [file polymers-18-01032-s001.zip]

Archive with 1 entries (1 files):
- polymers-4241202-supplementary.pdf
